# Supplementary material for: High-resolution diffusion MRI at 7T using a three-dimensional multi-slab acquisition
Source: Neuroimage. 2016 Dec;143:1–14. doi: 10.1016/j.neuroimage.2016.08.054 (PMC5139985; doi:10.1016/j.neuroimage.2016.08.054)
Supplement: Supplementary file 1 — Supplementary material Supporting FIG. S1. Seed masks used in the tractography for cingulum bundle (Fig. 11) and SLF (Fig. 12). [file mmc1.zip]

Archive with 1 entries (1 files):
- Fig_sup.eps
